# Supplementary material for: Dissecting the Immunological Microenvironment of Glioma Based on IDH Status: Implications for Immunotherapy
Source: Cells. 2025 Jul 7;14(13):1035. doi: 10.3390/cells14131035 (PMC12249363; doi:10.3390/cells14131035)
Supplement: Supplementary file 1 [file cells-14-01035-s001.zip]

Archive with 1 entries (1 files):
- cells-3705881-supplementary.pdf
